# Supplementary material for: Identification of inverse kinematic parameters in redundant systems: Towards quantification of inter-joint coordination in the human upper extremity
Source: PLoS One. 2022 Dec 16;17(12):e0278228. doi: 10.1371/journal.pone.0278228 (PMC9757603; doi:10.1371/journal.pone.0278228)
Supplement: S2 Dataset — This dataset is also provided as a Matlab Mat-file containing 10 cells, one per participant. Each cell contains the recordings for four different conditions: “Natural”, “Locked”, “Coupled”, and “Assistive”. In this dataset, there is a single trial for each condition which contains the time-vector, human joint values (3 DoF for hip, shoulder, and elbow), virtual elbow (1 DoF), end-effector position, and the position of displayed targets. Furthermore, we also provide the prepared data for the proposed algorithm as “IK_data” for each trial, along with the estimated IK weights. (ZIP) [file pone.0278228.s003.zip]

Archive with 1 entries (1 files):
- data_second_experiment.mat
