# Supplementary material for: Identification of inverse kinematic parameters in redundant systems: Towards quantification of inter-joint coordination in the human upper extremity
Source: PLoS One. 2022 Dec 16;17(12):e0278228. doi: 10.1371/journal.pone.0278228 (PMC9757603; doi:10.1371/journal.pone.0278228)
Supplement: S1 Data — This source code (compressed as a zip file) provides a Matlab implementation of the proposed algorithm. The necessary instruction to run the source code is provided in “ReadMe.txt”. (ZIP) [file pone.0278228.s004.zip]

Archive with 4 entries (4 files):
- ComputeIKweights.m
- my_cov.m
- ReadMe.txt
- test_random_data.m
