# Supplementary material for: Identification of inverse kinematic parameters in redundant systems: Towards quantification of inter-joint coordination in the human upper extremity
Source: PLoS One. 2022 Dec 16;17(12):e0278228. doi: 10.1371/journal.pone.0278228 (PMC9757603; doi:10.1371/journal.pone.0278228)
Supplement: S1 Data — This source code (compressed as a zip file) provides a Matlab implementation of the proposed algorithm. The necessary instruction to run the source code is provided in “ReadMe.txt”. (ZIP) [file pone.0278228.s004.zip › ComputeIKweights.m]

function [w_est,results] = ComputeIKweights(data,options)

%% checking the data
Qdot = data.Qdot;
Xdot = data.Xdot;
J = data.J ;


n = size(Qdot,1);
K = size(Qdot,2);

m = size(Xdot,1);
if(size(Xdot,2) ~= K)
    error('Expected to have %s columns in Xdot . \n' , K);
end

if(size(J,1) ~= m )
    error('Expected to have %s rows in the jocobian matrix. \n', m);
end

if(size(J,2) ~= n )
    error('Expected to hve %s columns in the jacobian matrix. \n ' , n);
end

if(size(J,3) ~= K )
    error('Expected to hve %s sample of the jacobian matrix. \n ' , K);
end


%% checking the options

defaultopt = struct('lambda',0.6,'max_Iter',100,'max_stall_num',10,...
    'stall_thresh',1e-5,'OptimalityTolerance',1e-3,...
    'StepTolerance', 1e-3, 'ConstraintTolerance', 1e-3,'print','off','decayRate',0);

if nargin == 1
    options = defaultopt;
end

lambda = optimget(options,'lambda',defaultopt,'fast');
if(lambda < 0 || lambda >1)
    error('lambda is expected to be between 0 and 1 (lambda=%s). \n' ,lambda );
end

max_Iter = optimget(options,'max_Iter',defaultopt,'fast');
max_stall_num = optimget(options,'max_stall_num',defaultopt,'fast');
stall_thresh = optimget(options,'stall_thresh',defaultopt,'fast');

OptimalityTolerance = optimget(options,'OptimalityTolerance',defaultopt,'fast');
StepTolerance = optimget(options,'StepTolerance',defaultopt,'fast');
ConstraintTolerance = optimget(options,'ConstraintTolerance',defaultopt,'fast');


lb = 10 .* ConstraintTolerance .* ones(n,1);
ub =  ones(n,1);

sqp_options = optimoptions('quadprog','Algorithm','active-set','display','off',...
    'OptimalityTolerance',OptimalityTolerance,...
    'StepTolerance',StepTolerance,...
    'ConstraintTolerance',ConstraintTolerance);

print = optimget(options,'print',defaultopt,'fast');
decayRate = optimget(options,'decayRate',defaultopt,'fast');


%% initial condition


w_est = ones(1,n);
ws = optimwarmstart(w_est,sqp_options);
Wi_est = diag(1./w_est);


%% Testing the W = I results

for n_sample = 1:size(J,3)
    task_vel_WI(:,n_sample) =  J(:,:,n_sample)' / (J(:,:,n_sample)*J(:,:,n_sample)') * Xdot(:,n_sample);
    null_vel_WI(:,n_sample) =  Qdot(:,n_sample) - task_vel_WI(:,n_sample);
end

null_correlation_WI = norm(my_cov(null_vel_WI, task_vel_WI));

each_lenght = (sum(task_vel_WI .* null_vel_WI )) ./ sqrt(sum(task_vel_WI .* task_vel_WI )) ./ sqrt(sum(null_vel_WI .* null_vel_WI ));
null_orthogonality_WI = mean(acos(each_lenght)) / pi * 180;

%% size allocation

iterations = 0:max_Iter; % 0 iter for initial condition
W_all = zeros(max_Iter,n);
fitting_error_all = zeros(n,1);
null_correlation = zeros(n,1);
null_orthogonality = zeros(n,1);

%% Optimization loop

null_vel = zeros(size(Qdot));
qd_res = zeros(size(Qdot));
Wqd_task = zeros(size(Qdot));

qd_null = zeros(size(Qdot));
qd_task = zeros(size(Qdot));


W_all(1,:) = w_est;

lack_of_imp_counter = 0;
iter = 1;


while(1)
    
    % first, we check the current performance based on the most-updated
    % w_est (Wi_est)
    W_all(iter,:) = w_est(:)';
    
    error_norm = zeros(1,size(J,3));
    for n_sample = 1:size(J,3)
        J_this =  J(:,:,n_sample);
        WJs_this = J_this' /(J_this*Wi_est*J_this'); % this used several times
        Wqd_task(:,n_sample) =  WJs_this * Xdot(:,n_sample);  % used also for SQP
        
        % decompositon
        qd_task(:,n_sample) = Wi_est*Wqd_task(:,n_sample);
        qd_null(:,n_sample) = Qdot(:,n_sample) - qd_task(:,n_sample);
        
        % model error based on current null_vel
        qd_est = qd_task(:,n_sample) + null_vel(:,n_sample);
        error_norm(n_sample) = norm(Qdot(:,n_sample) - qd_est);
        % update null_vel based on qd_null (taking lambda part of it)
        null_vel(:,n_sample) =  lambda *  qd_null(:,n_sample);
        qd_res(:,n_sample) =  Qdot(:,n_sample) - null_vel(:,n_sample); % used for SQP
        
    end
    
    iter_error = mean(error_norm);
    fitting_error_all(iter) = iter_error;
    
    % checking correlation and orthogonality
    null_correlation(iter) = norm(my_cov(qd_null, qd_task));
    each_lenght = (sum(qd_task .* qd_null )) ./ sqrt(sum(qd_task .* qd_task )) ./ sqrt(sum(qd_null .* qd_null ));
    null_orthogonality(iter) = mean(acos(each_lenght)) / pi * 180;
    
    
    
    % printing the results
    if(~strcmp(print,'off'))
        if(iter == 1)
            fprintf('    Iter      Error        Angle     Corr      Estimated weights  \n')
        end
        fprintf(' %5.0f   %12.6g      ', iter, iter_error )
        fprintf('%3.1f \t ', null_orthogonality(iter));
        fprintf('%0.2f \t   [', null_correlation(iter));
        fprintf('%.1g, ', w_est(1:end-1));
        fprintf('%.1g] \n', w_est(end));
    end
    
    
    % stopping conditions
    if(iter>2)
        error_imp = ( fitting_error_all(end-1) - fitting_error_all(end) ) / fitting_error_all(end); % positive is better
        
        if( error_imp < stall_thresh )
            lack_of_imp_counter = lack_of_imp_counter + 1;
        else
            lack_of_imp_counter = 0;
        end
        
        if(lack_of_imp_counter >= max_stall_num)
            disp('Max number of stall has reached');
            %             break;
        end
    end
    
    if(iter>=max_Iter)
        disp('Max iteration reached');
        break;
    end
    
    
   % SQP part
    Q = qd_res * Qdot';
    X = Wqd_task * Qdot';
    
    Xv = X(:);
    Qv = [];
    for col = 1:size(Q,2)
        Qv = [Qv; diag(Q(:,col))];
    end
    
    vqp = quadprog(Qv'*Qv,-1*Qv'*Xv,[],[],[],[],lb,ub,ws);
    W_s = vqp.X;
    w_est = W_s ./ max(W_s);  
    Wi_est = diag(1./w_est);
    
    
    % decay rate (default decayRate=0)
    lambda = lambda + (1-lambda)*decayRate;
    
    % going for the next iter
    iter = iter + 1;
    
end


%% final computation of error with lambda = 1
sum_error = 0;
for n_sample = 1:size(J,3)
    J_this =  J(:,:,n_sample);
    Js_this = Wi_est* J_this' /(J_this*Wi_est*J_this');
    qd_est = Js_this * Xdot(:,n_sample) +   null_vel(:,n_sample);
    last_error = Qdot(:,n_sample) - qd_est;
    
    sum_error = sum_error + norm(last_error);
end

final_error = sum_error / K;

%% clean up

iterations(iter:end) = [];
W_all(iter:end,:) = [];
fitting_error_all(iter:end,:) = [];
null_correlation(iter:end,:) = [];
null_orthogonality(iter:end,:) = [];


%% collecting the results

results.iterations = iterations;
results.W_all = W_all;
results.fitting_error_all = fitting_error_all;
results.final_error = final_error;
results.null_vel = null_vel;
results.null_correlation = null_correlation;
results.null_orthogonality = null_orthogonality;
results.null_correlation_WI = null_correlation_WI;
results.null_orthogonality_WI = null_orthogonality_WI;

end
