# Supplementary material for: Identification of inverse kinematic parameters in redundant systems: Towards quantification of inter-joint coordination in the human upper extremity
Source: PLoS One. 2022 Dec 16;17(12):e0278228. doi: 10.1371/journal.pone.0278228 (PMC9757603; doi:10.1371/journal.pone.0278228)
Supplement: S1 Data — This source code (compressed as a zip file) provides a Matlab implementation of the proposed algorithm. The necessary instruction to run the source code is provided in “ReadMe.txt”. (ZIP) [file pone.0278228.s004.zip › my_cov.m]

function [K] = my_cov(A,B)
%MY_COV Summary of this function goes here
%   Detailed explanation goes here

    A = A - repmat(mean(A,2),1,size(A,2));
    B = B - repmat(mean(B,2),1,size(B,2));
    
    K = zeros(size(A,1));
    for obs = 1:size(A,2)
        
        K = K + A(:,obs)*B(:,obs)';
    end
    K = K ./ size(A,2);

end
