# Supplementary material for: Identification of inverse kinematic parameters in redundant systems: Towards quantification of inter-joint coordination in the human upper extremity
Source: PLoS One. 2022 Dec 16;17(12):e0278228. doi: 10.1371/journal.pone.0278228 (PMC9757603; doi:10.1371/journal.pone.0278228)
Supplement: S1 Data — This source code (compressed as a zip file) provides a Matlab implementation of the proposed algorithm. The necessary instruction to run the source code is provided in “ReadMe.txt”. (ZIP) [file pone.0278228.s004.zip › ReadMe.txt]

This folder contains the Matlab code for the proposed algorithm to be tested with randomly generated data.

For the demo please run:  "test_random_data.m" file.

"ComputeIKweights.m" contains the implementation of the proposed algorithm.

"my_cov.m" is a utility to compute the covariance matrices.


WARNING:  the program requires "quadprog" from the Matlab "Optimization Toolbox".
The code is tested with Matlab R2021a.
