# Supplementary material for: Identification of inverse kinematic parameters in redundant systems: Towards quantification of inter-joint coordination in the human upper extremity
Source: PLoS One. 2022 Dec 16;17(12):e0278228. doi: 10.1371/journal.pone.0278228 (PMC9757603; doi:10.1371/journal.pone.0278228)
Supplement: S1 Data — This source code (compressed as a zip file) provides a Matlab implementation of the proposed algorithm. The necessary instruction to run the source code is provided in “ReadMe.txt”. (ZIP) [file pone.0278228.s004.zip › test_random_data.m]

clc
close all
clear all

%%

w = [1 0.8 0.6 0.4 0.2];

W = diag(w);
Wi = diag(1./w);


for n_sample = 1:500
    
    J_this = randn(3,5);
    qdn_this = 0.2*randn(5,1);
    xd_this = randn(3,1);
    
    Js_this = Wi* J_this' * inv(J_this*Wi*J_this');
    N_this = eye(5) - Js_this*J_this;
    qd_this = Js_this * xd_this + N_this*qdn_this;
    
    
    J(:,:,n_sample) = J_this;
    xd(:,n_sample) = xd_this;
    qd(:,n_sample) = qd_this;
    qdn(:,n_sample) = qdn_this;

end


%%

data.Qdot = qd;
data.Xdot = xd;
data.J = J;

options.lambda = 0.6;
options.max_Iter = 60;

[w_est,results] = ComputeIKweights(data,options);

iterations = results.iterations;
W_all= results.W_all;
fitting_error_all = results.fitting_error_all;
final_error = results.final_error;
null_vel = results.null_vel;
null_correlation = results.null_correlation;
null_orthogonality = results.null_orthogonality;


figure;
subplot(3,1,1)
plot(iterations,W_all,'LineWidth',1)
grid on
xlabel('Iterations')
ylabel('Weights')


subplot(3,1,2)
W_all_error = W_all - repmat(w,size(W_all,1),1);
plot(iterations,W_all_error,'LineWidth',1.5)
grid on
xlabel('Iteration')
ylabel('$w_i-w_i^{\ast}$')


subplot(3,1,3)
plot(iterations,fitting_error_all,'LineWidth',1)
grid on
xlabel('Iterations')
ylabel('Fitting error')
title(['Final error is: ' , num2str(final_error)])


figure;
subplot(2,1,1)
plot(iterations,null_correlation,'LineWidth',1)
grid on
xlabel('Iterations')
ylabel('Task-Null correlation')


subplot(2,1,2)
plot(iterations,null_orthogonality,'LineWidth',1)
grid on
xlabel('Iterations')
ylabel('Null-Task angle [deg]')
